# Supplementary material for: The genome of Phlebotomus chinensis, the primary vector of visceral leishmaniasis in China: insights from chromosome-level assembly and comparative analysis
Source: Infect Dis Poverty. 2026 Feb 6;15:20. doi: 10.1186/s40249-026-01417-w (PMC12879420; doi:10.1186/s40249-026-01417-w)
Supplement: Supplementary file 1 — Additional file 1. [file 40249_2026_1417_MOESM1_ESM.xls]

## Sheet: S1
Supplementary Table S1. Summary of sequencing data generated for genome assembly and annotation.
Sequencing platform	Data type	Sampling Method	Clean data (bp)	Number of reads (bp)	Reads N50 (bp)	Q-value(%)	Average Sequencing Depth(X)
Illumina NovaSeq6000	WGS for Survey	An individual removes the abdomen	10571601263	71906934	150	93.39	55.09
PromethION	1D	Fifty individuals removes the abdomen	127045386944	7967112	23174	10.68	454.95
Illumina NovaSeq6000	HiC	Fifty individuals removes the abdomen	52950055001	353539722	150	92.94	118.36
Illumina NovaSeq6000	RNA-seq	An individual,larva	8559373800	56638814	150	93.64	-
Illumina NovaSeq6000	RNA-seq	An individual,pupa	6389645100	42426172	150	94.91	-

## Sheet: S2
Supplementary Table S2. Statistics of 21-mer analysis.
Tool	K-mer	K-mer Number	Peak Depth	Genome Size	Heterozygosity(%)
Genome Scope	21	9133157414	46.47	196540973	1.18
GCE	21	8908835324	42.72	208548000	1

## Sheet: S3
Supplementary Table S3. Statistics of different stages in the genome assembly process.
Assembly Stage	Total Contig Length(bp)	Total Contig Number	N50 Contig Length(bp)	N50 Contig Number
Polished Preliminary Assembly	230789409	707	943927	59
Contamination-Removed Genome	227510559	699	943927	57
Redundancy-Removed Genome	194763748	453	1312633	43

## Sheet: S4
Supplementary Table S4. Detailed statistics of removed contaminant sequence alignments.
Seq ID	Species	Taxonomy	NCBI ID	Query Length(bp)	Subject Length(bp)	Identity(%)	Align Length(bp)	Coverage	Taxonomic Ranks
Contig113	Wolbachia endosymbiont of Folsomia candida	Bacteria	CP015510.2	486467	1801626	90.497	16048	3.3	cellular organisms;Bacteria;Proteobacteria;Alphaproteobacteria;Rickettsiales;Anaplasmataceae;Wolbachieae;Wolbachia;
Contig269	Wolbachia endosymbiont of Drosophila simulans wAu	Bacteria	LK055284.1	171479	1268461	97.487	22325	13.02	cellular organisms;Bacteria;Proteobacteria;Alphaproteobacteria;Rickettsiales;Anaplasmataceae;Wolbachieae;Wolbachia;Wolbachia endosymbiont of Drosophila simulans;
Contig36	Wolbachia pipientis	Bacteria	CP042445.1	50000	1267436	98.431	34107	68.21	cellular organisms;Bacteria;Proteobacteria;Alphaproteobacteria;Rickettsiales;Anaplasmataceae;Wolbachieae;Wolbachia;
Contig322	Parasaccharibacter apium	Bacteria	CP020554.1	119511	2011634	84.383	3112	2.6	cellular organisms;Bacteria;Proteobacteria;Alphaproteobacteria;Rhodospirillales;Acetobacteraceae;Parasaccharibacter;
Contig55	Wolbachia endosymbiont of Folsomia candida	Bacteria	CP015510.2	971349	1801626	88.315	20958	2.16	cellular organisms;Bacteria;Proteobacteria;Alphaproteobacteria;Rickettsiales;Anaplasmataceae;Wolbachieae;Wolbachia;
Contig505	Wolbachia pipientis	Bacteria	CP042445.1	68422	1267436	97.552	9557	13.97	cellular organisms;Bacteria;Proteobacteria;Alphaproteobacteria;Rickettsiales;Anaplasmataceae;Wolbachieae;Wolbachia;
Contig659	Wolbachia endosymbiont of Carposina sasakii	Bacteria	CP041215.1	45440	1449344	93.85	13318	29.31	cellular organisms;Bacteria;Proteobacteria;Alphaproteobacteria;Rickettsiales;Anaplasmataceae;Wolbachieae;Wolbachia;
Contig702	Bombella sp. KACC 21507	Bacteria	CP047653.1	31233	53492	73.462	1040	3.33	cellular organisms;Bacteria;Proteobacteria;Alphaproteobacteria;Rhodospirillales;Acetobacteraceae;Bombella;unclassified Bombella;

## Sheet: S5
Supplementary Table S5. BUSCO assessment of different stages in genome assembly process.
Stat Type	Contamination-Removed Genome		Redundancy-Removed Genome		Chromosome-level Genome
	Number	Percent(%)	Number	Percent(%)	Number	Percent(%)
Complete BUSCOs (C)	1319	96.49	1335	97.7	1335	97.7
Complete and single-copy BUSCOs (S)	1174	85.88	1322	96.7	1322	96.7
Complete and duplicated BUSCOs (D)	145	10.61	13	1	13	1
Fragmented BUSCOs (F)	15	1.1	8	0.6	7	0.5
Missing BUSCOs (M)	33	2.41	24	1.8	25	1.8
Total BUSCO groups searched	1367	100	1367	100	1367	100

## Sheet: S6
Supplementary Table S6. Statistics of sequencing reads mapping to the genome and genome Coverage.
DataType	Total Reads	Map Reads	Map Rate(%)	1X Coverage Ratio(%)	5X Coverage Ratio(%)	10X Coverage Ratio(%)	20X Coverage Ratio(%)	homozygous SNPs	homozygous Indels
WGS for Survey	71906934	69534005	97.9	96.45	95.21	94.25	92.62	4765	2268
ONT 1D	7967112	7946397	99.74	99.97	99.75	99.35	98.24	-	-

## Sheet: S7
Supplementary Table S7. Statistics of Hi-C valid data.
Read Type		Read Number	Percent(%)
Sequenced Read Pairs		176769861
One or both reads unmapped		4348539	2.46
2 alignments		142264384	80.48
	2 alignments (A...B)	82021216	46.4
	2 alignments (A1...A2B; A1B2...B1A2)	60243169	34.08
3 or more alignments		30156938	17.06
Ligation Motif Present		3228355	74.24
Average insert size		313.81	0
Total Unique		117216095	66.31
Total Duplicates		25048289	14.17
Intra-fragment Reads		8113737	4.59
Below MAPQ Threshold		32101407	18.16
Hi-C Contacts		77018628	43.57
Inter-chromosomal		43308616	24.5
Intra-chromosomal		33692336	19.06
Short Range (<20Kb)		21353799	12.08
	<500BP	15732518	8.9
	500BP-5kB	2651548	1.5
	5kB-20kB	2969734	1.68
Long Range (>20Kb)		12356213	6.99

## Sheet: S8
Supplementary Table S8. Statistics of the finally anchored genome.
Chr	Size(bp)	Contig Number
Chr01	62014300	109
Chr02	49299180	80
Chr03	39632646	184
Chr04	38880240	93
Total anchored	189826366	466
N_count	445414
Total	195208748	145
Anchored Ratio	0.972428

## Sheet: S9
Supplementary Table S9. Main paired motif statistics of Ph. chinensis.
Grouped_Motif	Number	Length (bp)	Percentage (%)
2-mer	10646	121238	85.86
3-mer	1132	18108	12.82
4-mer	92	1852	1.31
Total	11870	141198	100
TC/GA	3307	37770	26.75
AG/CT	2330	27492	19.47
CA/TG	1854	20554	14.56
AC/GT	1559	17384	12.31
AT/AT	738	8350	5.91
TA/TA	656	7578	5.37
ATT/AAT	157	2574	1.82
TTA/TAA	133	2190	1.55
TAT/ATA	111	1782	1.26
GAA/TTC	108	1692	1.2
CG/CG	102	1054	0.75
GC/GC	100	1056	0.75
CTT/AAG	75	1206	0.85
GGA/TCC	74	1179	0.83
CTC/GAG	68	1080	0.76

## Sheet: S10
Supplementary Table S10. Statistics of genome repetitive sequences.
Class	Order	Super family	Number of elements	Length of sequence (bp)	Percentage of sequence (%)
Class I			129363	34538206	17.693
	LTR		70871	21287917	10.9052
		Unknown	23227	3828748	1.96136
		Gypsy	12786	3829377	1.96168
		Copia	24477	9790168	5.01523
		Caulimovirus	7679	3032845	1.55364
		Pao	1664	609435	0.312197
		Other	1038	197344	0.101094
	LINE		51600	12525133	6.41628
		Unknown	15398	2928208	1.50004
		LOA	4396	916072	0.469278
		R1-LOA	3864	855347	0.43817
		L2	7771	2324986	1.19103
		RTE-BovB	8547	2224618	1.13961
		Penelope	1716	586367	0.300379
		I-Jockey	2349	759298	0.388967
		Jockey	1807	522893	0.267864
		RTE	1466	317339	0.162564
		I	2028	640942	0.328337
		I-Nimb	498	202203	0.103583
		Other	1760	246860	0.126459
	SINE		6892	725156	0.371477
		Unknown	5858	592680	0.303613
		Other	1034	132476	0.0678638
Class II			230254	55925525	28.6491
	RC		15961	6948291	3.55942
		Helitron	15961	6948291	3.55942
	MITE		8788	2970297	1.5216
		Unknown	8788	2970297	1.5216
	DNA		205505	46006937	23.5681
		Unknown	176194	39177076	20.0693
		TcMar-Mariner	3526	854407	0.437689
		CMC-EnSpm	6168	1752376	0.897693
		hAT-Tip100	7951	1479694	0.758006
		hAT	1042	274943	0.140846
		TcMar-Tc1	2851	590470	0.302481
		hAT-Blackjack	884	260558	0.133477
		CMC-Transib	1417	363207	0.186061
		Other	5472	1254206	0.642495
Total TEs			359617	90463731	46.342
Tandem Repeats			12759	3957564	2.02735
	SSR		10135	3072395	1.5739
	tandem_repeat		2624	885169	0.453447
Other			8788	2970297	1.5216
Unknown			37633	7182977	3.67964
Simple repeats			1905	572474	0.293262
Low complexity			7	1078	0.000552229
Total Repeats			420709	105148121	53.8645

[truncated: 13 more sheets: S11, S12, S13, S14, S15, S16, S17, S18, S19, S20, S21, S22, S23]
